# Supplementary material for: Effective Control of Salmonella Enteritidis in Poultry by Dietary Supplementation with Microencapsulated Essential Oils
Source: Antibiotics (Basel). 2025 May 29;14(6):552. doi: 10.3390/antibiotics14060552 (PMC12189832; doi:10.3390/antibiotics14060552)
Supplement: Supplementary file 1 [file antibiotics-14-00552-s001.zip]

Archive with 1 entries (1 files):
- antibiotics-3659024-supplementary.pdf
